# Supplementary material for: Open data for COVID-19 policy analysis and mapping
Source: Sci Data. 2023 Jul 27;10:491. doi: 10.1038/s41597-023-02398-3 (PMC10374886; doi:10.1038/s41597-023-02398-3)
Supplement: Supplementary file 1 — Supplementary Table 1: Data Dictionary [file 41597_2023_2398_MOESM1_ESM.xlsx]

## Sheet: Supplementary Table 1
Supplementary Table 1: Data Dictionary
A description for each data column in the "Policies" tab and its possible values is provided below.
	Unique ID	Authorizing entity									Affected area						Policy/Law																		Legal authority
Column name	Unique ID	Authorizing level of government	Authorizing country name	Authorizing country ISO	Authorizing state/province, if applicable	Authorizing local area (e.g., county, city)	Authorizing local area (e.g., county, city) code	Authorizing role (e.g., official with authority)	Authorizing body (e.g., agency, office)	Name of official, if relevant	Affected level of government	Affected country name	Affected country ISO	Affected state/province (intermediate area)	Affected local area (e.g., county, city)	Affected local area (e.g., county, city) code	Policy relaxing or restricting	Policy category	Policy subcategory	Policy target	Policy description	Issued date	Effective start date	Anticipated end date	Actual end date	Intended duration	Prior row ID linked to this entry	Data source for policy announcement	Policy/law name	Policy/law type	Data source for law/policy	PDF file name of law/policy	Attachment for policy	Policy number	Authorizing entity has authority?	Relevant authority (e.g., statute) to make the law/policy	Data source for authority to make the law/policy	Home rule state?	Dillon's Rule State
Definition	A unique identifier associated with data in each row. The data is captured so that each row represents a single policy, per date issued, per authority and per area affected.	The level of government that authorized the policy	The name of the country in which the authorizing entity of the policy is located	The ISO-3 code of the authorizing country	The name of the sub-national area (e.g., state, province, district) corresponding to the country or agency which authorized the policy. This value is “NA” if the policy was issued at the country level.	The name of the local area (e.g., city, county) corresponding to the country or agency which authorized the policy. This value is “NA” if the policy was issued at the country or state/province level.	If available, a unique ID for the local area (e.g., city, county) corresponding to the location which authorized the policy. This value is "N/A" if the policy was issued at the country or state/province level, or "Undefined" if a unique ID is not defined in the AMP dataset.	The name of the entity who authorized the policy. This value is “NA” if the information was not available or was not relevant (e.g., in the case of judicial rulings).	The office of the authorizing entity that issued the policy	If relevant, the first and last name of the authorizing official	The level of government to which the policy applies. This information is only included if the level of government authorizing a policy - see "Authorizing level of government" - is different from that affected (e.g., a state authorizes a policy that affects specific counties).	The name of the country to which the policy applies	The ISO-3 code of the affected country	The name of the sub-national area (e.g., state, province, district) affected by the policy. This value is “NA” if the affected location is the same as the authorizing location (e.g., a state authorizing policy that only affects that state).	The name of the local area (e.g., city, county) affected by the policy/law. This value is “NA” if the affected location is the same as the authorizing location (e.g., a city authorizing policy that only affects that city).	If available, a unique ID for the local area (e.g., city, county) affected by the policy. This value is "N/A" if the policy was issued at the country or state/province level, or "Undefined" if a unique ID is not defined in the AMP dataset.	Broad designations about a policy with regard to its intended impact on the policy environment at the time the policy was issued.	Categorization of the overall scope of a policy based on its content	Detailed information about the intention of the policy based on its content	The primary population, location or entities impacted by the policy or law	A written description of the policy and the directive by the researcher	The date on which the policy or law was initially announced and/or issued	The date on which the policy took effect or was enacted	The date on which the directive specified in the policy was intended to end. If a specific measure was extended beyond the initial end date, each extension is captured as a new row. Extended policies are linked back to the previous policy through the field ‘Prior row ID linked to this entry’.	The date on which the directive specified in the policy was terminated, replaced, or extended.	A text description of the intended duration of the policy, expressed in days where applicable	The unique ID of the prior policy that immediately preceded the specified policy. This information is included when a policy provided an update or extension of a prior policy already captured by the dataset or modifies the original policy in some way. This is intended to capture policies that are extended past their initial anticipated end date. In all other cases, this field will be blank.	A link to the website from which the policy data were gathered. This link may be a news report or press announcement if data were gathered from that source and not from the source policy document.	The complete title of the law, policy, or policy announcement, including any relevant numerical information.	The type of law or policy that is enacted	Source documentation for the underlying law or policy	The file name of the PDF file of the corresponding law or policy	URL of permanently hosted PDF document(s) for the policy	Policy number is a numeric identifier given to each policy release, including capturing co-released policies, where applicable. A single policy release may contain multiple directives. For example, an executive order can include a stay at home order for individuals and mandate non-essential business closures. These policy elements will share a single Policy Number since they are part of a larger …	Whether the entity who authorized the policy has the legal authority to do so, at the time that the policy was issued or effective. When a policy is under legal challenge, the field “Legal challenge?” will be set to Yes.	Title of legal authority for entity to enact the policy	Source documentation for the relevant authority specified	Whether the state is a “Home Rule” state or a “Limited Home Rule” state	Whether or not a state is under Dillon's rule.
Allowed values	Numeric: Any unique integer value	One of: Local State / Province Country	Text: Any country name (obtained from a pre-defined list based on ISO-3 code)	Text: Any 3-digit alpha-3 ISO code, as defined at https://www.iban.com/country-codes	Text: Any state, province, or other intermediate area name, or NA Where possible, UN LOCODE geographic area names are used as defined at https://www.unece.org/cefact/codesfortrade/codes_index.html	Text: Any city, county, or other local area name, or NA	Text: Any unique ID, such as a 5-digit FIPS code for USA counties, or NA or Undefined	Text: Any role	Text: Any office name, agency, or similar entity name	Text: Any name	One of: Local State / Province Country	Text: Any country name (obtained from a pre-defined list based on ISO-3 code)	Text: Any 3-digit alpha-3 ISO code, as defined at https://www.iban.com/country-codes	Text: Any state, province, or other intermediate area name, or NA Where possible, UN LOCODE geographic area names are used as defined at https://www.unece.org/cefact/codesfortrade/codes_index.html	Text: Any city, county, or other local area name, or NA	Text: Any unique ID, such as a 5-digit FIPS code for USA counties, or NA or Undefined	One of: Relaxing Restricting Other	One of: Authorizing and enforcement Contact tracing/Testing Emergency declarations Enabling and relief measures Face mask Military mobilization Social distancing Support for public health and clinical capacity Travel restrictions Vaccinations	Any of: Authorization; Enforcement; Contact tracing; Testing; General emergency declaration; Public health emergency declaration; Anti-price gouging measures; Budget modifications; Early prison release; Eviction and foreclosure delays; Extension of public services; Hazard pay; Leave entitlement adjustments; Modification of unemployment benefits; Mortgage payment support; Other labor protections; …	Any of: All essential businesses; All non essential businesses; All recreation/entertainment venues; All workers/employees; Bars/alcohol service establishments; Businesses/private sector; Casinos/gambling facilities; Childcare facilities (preschool or other daycare); Churches/places of worship; Confirmed cases; Courthouse/judiciary; Criminal justice system/prisons/jails/incarcerated persons; Cult…	Text: Any English-language text	Date: format mm/dd/yyyy	Date: format mm/dd/yyyy	Date: Any date after the specified effective start date, format mm/dd/yyyy	Date: Any date after the specified effective start date, format mm/dd/yyyy	Text: Any text value	Numeric: Blank, or any unique policy ID	Any URL	Text: Any text value	One of: Case Declaration Directive Mandate Memorandum Non-policy guidance Order Ordinance Proclamation Regulation Statute	Any URL	Text: Any file name (PDF)	Any URL(s)	Numeric: A numeric identifier created from the PDF file name and the Policy/law name	One of: Yes No Unclear	Text: Any text value	Any URL	One of: Yes Limited No	One of: Yes Limited No Unclear
