# Supplementary material for: Open data for COVID-19 policy analysis and mapping
Source: Sci Data. 2023 Jul 27;10:491. doi: 10.1038/s41597-023-02398-3 (PMC10374886; doi:10.1038/s41597-023-02398-3)
Supplement: Supplementary file 2 — Supplementary Table 2: Policy count by country [file 41597_2023_2398_MOESM2_ESM.xlsx]

## Sheet: Country policy counts
Supplementary Table 2: Policy count by country
Country name	Policy count
United States of America (USA)	28634
Canada (CAN)	2558
France (FRA)	1334
Denmark (DNK)	771
Brazil (BRA)	759
Spain (ESP)	653
Czechia (CZE)	607
South Africa (ZAF)	599
Philippines (PHL)	490
Hungary (HUN)	431
Belgium (BEL)	413
Bolivia (Plurinational State of) (BOL)	388
Russian Federation (RUS)	376
Estonia (EST)	369
India (IND)	362
Korea, Republic of (KOR)	354
Thailand (THA)	353
Argentina (ARG)	352
England (GB-ENG)	343
Scotland (GB-SCT)	318
Germany (DEU)	318
Peru (PER)	268
Norway (NOR)	266
Panama (PAN)	259
Italy (ITA)	258
Serbia (SRB)	243
New Zealand (NZL)	239
Sweden (SWE)	209
Botswana (BWA)	145
Australia (AUS)	141
Colombia (COL)	141
Chile (CHL)	124
Chad (TCD)	117
Fiji (FJI)	117
Hong Kong (HKG)	116
Nigeria (NGA)	114
Uruguay (URY)	111
Egypt (EGY)	106
Ireland (IRL)	105
China (CHN)	100
Japan (JPN)	89
Uganda (UGA)	87
Saudi Arabia (SAU)	86
Mexico (MEX)	83
Iraq (IRQ)	83
Oman (OMN)	82
Ghana (GHA)	81
Tunisia (TUN)	79
Congo, Democratic Republic of the (COD)	74
El Salvador (SLV)	74
Marshall Islands (MHL)	73
Djibouti (DJI)	72
Northern Ireland (GB-NIR)	70
Ecuador (ECU)	69
Niger (NER)	69
Taiwan, Province of China (TWN)	67
Singapore (SGP)	64
Morocco (MAR)	64
Senegal (SEN)	63
Libya (LBY)	63
Tanzania, United Republic of (TZA)	59
Jordan (JOR)	59
Côte d'Ivoire (CIV)	58
Wales (GB-WLS)	58
Israel (ISR)	55
Lebanon (LBN)	45
Switzerland (CHE)	41
Yemen (YEM)	28
Ethiopia (ETH)	22
Honduras (HND)	17
Mongolia (MNG)	12
Burkina Faso (BFA)	10
Kenya (KEN)	7
Zimbabwe (ZWE)	5
Bahrain (BHR)	4
Finland (FIN)	4
Rwanda (RWA)	4
Ukraine (UKR)	3
Indonesia (IDN)	3
Qatar (QAT)	3
Sudan (SDN)	3
Pakistan (PAK)	3
Croatia (HRV)	3
Zambia (ZMB)	3
Gambia (GMB)	2
United Arab Emirates (ARE)	2
Eswatini (SWZ)	2
Sri Lanka (LKA)	2
Uzbekistan (UZB)	2
Cyprus (CYP)	2
Mozambique (MOZ)	2
Seychelles (SYC)	2
Cambodia (KHM)	2
Mauritius (MUS)	2
Liberia (LBR)	2
Romania (ROU)	2
Latvia (LVA)	2
Curaçao (CUW)	2
Luxembourg (LUX)	2
Aruba (ABW)	2
Guatemala (GTM)	2
Malaysia (MYS)	2
Somalia (SOM)	2
Bahamas (BHS)	2
Portugal (PRT)	2
Turkey (TUR)	1
Armenia (ARM)	1
Malta (MLT)	1
Saint Kitts and Nevis (KNA)	1
Togo (TGO)	1
Saint Vincent and the Grenadines (VCT)	1
American Samoa (ASM)	1
Cuba (CUB)	1
Albania (ALB)	1
Samoa (WSM)	1
Palau (PLW)	1
Myanmar (MMR)	1
Trinidad and Tobago (TTO)	1
Dominican Republic (DOM)	1
Maldives (MDV)	1
Austria (AUT)	1
Poland (POL)	1
Gabon (GAB)	1
Antigua and Barbuda (ATG)	1
Nepal (NPL)	1
Cayman Islands (CYM)	1
Netherlands (NLD)	1
Bangladesh (BGD)	1
Greece (GRC)	1
Sint Maarten (Dutch part) (SXM)	1
Iran (Islamic Republic of) (IRN)	1
Slovakia (SVK)	1
Paraguay (PRY)	1
Slovenia (SVN)	1
Tuvalu (TUV)	1
Jamaica (JAM)	1
European Union (EU)	1
Georgia (GEO)	1
Angola (AGO)	1
Brunei Darussalam (BRN)	1
Puerto Rico (PRI)	1
Bulgaria (BGR)	1
Lithuania (LTU)	1
Iceland (ISL)	1
Kuwait (KWT)	1
Moldova, Republic of (MDA)	1
Suriname (SUR)	1
Lesotho (LSO)	1
Macao (MAC)	1
Malawi (MWI)	1
